# Supplementary material for: Precision synbiotics increase gut microbiome diversity and improve gastrointestinal symptoms in a pilot open-label study for autism spectrum disorder
Source: mSystems. 2024 Apr 25;9(5):e00503-24. doi: 10.1128/msystems.00503-24 (PMC11097633; doi:10.1128/msystems.00503-24)
Supplement: Table S1 — ASD T1 formulations from the 170 subjects with two timepoints. [file msystems.00503-24-s0002.csv]

Table S1. ASD T1 formulations from the 170 subjects with two time points. The ingredient amount in grams is for a 3-month supply of a daily dose of synbiotics.
Sample ID	SG synbiotic formulations	Ingredient Amount (grams)
AS006164	Bacillus coagulans SG45	10
AS006164	Bacillus coagulans SG03	3
AS006164	Epigallocatechin gallate	8
AS006164	Limosilactobacillus reuteri SG01	12
AS006164	Lactobacillus rhamnosus SG16	1
AS006164	Lactobacillus salivarius SG08	6
AS006164	Saccharomyces boulardii SG30	10
AS006671	Bifidobacterium animalis subsp. lactis SG15	1
AS006671	Bifidobacterium bifidum SG28	1
AS006671	Bifidobacterium longum SG09	8
AS006671	Epigallocatechin gallate	10
AS006671	Lactobacillus plantarum SG24	1
AS006671	Limosilactobacillus reuteri SG01	7
AS006671	Organic Cranberry Powder	65
AS006489	Bifidobacterium breve SG05	1
AS006489	Epigallocatechin gallate	15
AS006489	Flaxseed Ground Powder	21
AS006489	Lactobacillus plantarum SG24	2
AS006489	Limosilactobacillus reuteri SG01	10
AS006489	Streptococcus thermophilus SG23	1
AS006436	Bifidobacterium animalis subsp. lactis SG15	1
AS006436	Bifidobacterium infantis SG25	6
AS006436	Bifidobacterium longum SG09	8
AS006436	Epigallocatechin gallate Caffeinated	15
AS006436	Lactobacillus plantarum SG24	1
AS006436	Limosilactobacillus reuteri SG01	8
AS006436	Organic Acerola Juice Powder	49
AS006436	Saccharomyces boulardii SG30	3
AS006436	Streptococcus thermophilus SG07	2
AS006213	Bacillus coagulans SG03	3
AS006213	Bifidobacterium breve SG05	1
AS006213	Blueberry Powder	15
AS006213	Epigallocatechin gallate	15
AS006213	Hypoallergenic Infant Formula	25
AS006213	Lactobacillus plantarum SG06	4
AS006213	Limosilactobacillus reuteri SG01	6
AS006213	Streptococcus thermophilus SG07	4
AS006213	Vitamin C	20
AS006440	Bifidobacterium breve SG05	1.5
AS006440	Epigallocatechin gallate Caffeinated	15
AS006440	Lactobacillus plantarum SG24	2
AS006440	Limosilactobacillus reuteri SG01	15
AS006440	Lactobacillus rhamnosus SG16	1.5
AS006440	Saccharomyces boulardii SG30	15
AS006434	Bacillus coagulans SG03	3
AS006434	Bifidobacterium breve SG05	3
AS006434	Epigallocatechin gallate	10
AS006434	Lactobacillus delbrueckii subsp. bulgaricus SG10	10
AS006434	Lactobacillus plantarum SG24	1
AS006434	Limosilactobacillus reuteri SG01	12
AS006434	Saccharomyces boulardii SG30	11
AS007188	Bifidobacterium breve SG05	1.5
AS007188	Lactobacillus delbrueckii subsp. bulgaricus SG10	10
AS007188	Lactobacillus plantarum SG24	2
AS007188	Limosilactobacillus reuteri SG01	15
AS007188	Lactobacillus rhamnosus SG21	1.5
AS007188	Organic Broccoli Kale Sprout Mix	30
AS007188	Organic Cranberry Powder	33
AS006878	Bifidobacterium animalis subsp. lactis SG15	1
AS006878	Bifidobacterium bifidum SG28	1
AS006878	Bifidobacterium longum SG09	10
AS006878	Blueberry Freeze Dried Powder	27
AS006878	Epigallocatechin gallate	20
AS006878	Lactobacillus plantarum SG24	2
AS006878	Limosilactobacillus reuteri SG01	12
AS006878	Psyllium Husk Powder	20
AS007895	Bacillus coagulans SG03	3
AS007895	Bifidobacterium animalis subsp. lactis SG15	2
AS007895	Bifidobacterium breve SG05	1
AS007895	Bifidobacterium infantis SG25	6
AS007895	Blueberry Freeze Dried Powder	53
AS007895	Epigallocatechin gallate	15
AS007895	Lactobacillus plantarum SG36	3
AS007895	Limosilactobacillus reuteri SG01	10
AS007496	Bacillus coagulans SG03	3
AS007496	Bifidobacterium longum SG02	10
AS007496	Blueberry Freeze Dried Powder	20
AS007496	Epigallocatechin gallate	15
AS007496	Hypoallergenic Infant Formula	26
AS007496	Lactobacillus acidophilus SG20	3
AS007496	Lactobacillus plantarum SG36	4
AS007496	Limosilactobacillus reuteri SG01	12
AS007493	Bacillus coagulans SG45	10
AS007493	Bifidobacterium infantis SG34	8
AS007493	Epigallocatechin gallate	4
AS007493	Lactobacillus delbrueckii subsp. bulgaricus SG10	10
AS007493	Lactobacillus plantarum SG36	5
AS007493	Limosilactobacillus reuteri SG01	12
AS007493	Lactobacillus rhamnosus SG21	1
AS006725	Bifidobacterium bifidum SG28	1
AS006725	Bifidobacterium breve SG05	1.5
AS006725	Bifidobacterium longum SG09	3
AS006725	Epigallocatechin gallate	15
AS006725	Lactobacillus plantarum SG24	1
AS006725	Limosilactobacillus reuteri SG01	6
AS006725	Organic Coconut Powder	50.5
AS006725	Psyllium Husk Powder	15
AS007492	Bifidobacterium breve SG05	1
AS007492	Epigallocatechin gallate	10
AS007492	Lactobacillus delbrueckii subsp. bulgaricus SG10	10
AS007492	Lactobacillus plantarum SG36	3
AS007492	Limosilactobacillus reuteri SG01	10
AS007492	Lactobacillus rhamnosus SG48	2
AS007492	Lactobacillus salivarius SG08	8
AS007492	Triphala powder	6
AS007490	Bacillus coagulans SG03	3
AS007490	Banana Powder	11
AS007490	Bifidobacterium longum SG02	6
AS007490	Epigallocatechin gallate	15
AS007490	Lactobacillus acidophilus SG20	2
AS007490	Lactobacillus plantarum SG36	3
AS007490	Limosilactobacillus reuteri SG01	10
AS006780	Bifidobacterium breve SG05	2
AS006780	Epigallocatechin gallate	17
AS006780	Lactobacillus plantarum SG24	2
AS006780	Limosilactobacillus reuteri SG01	12
AS006780	Lactobacillus rhamnosus SG16	2
AS006780	Saccharomyces boulardii SG30	15
AS007528	Bacillus coagulans SG03	2
AS007528	Bifidobacterium breve SG05	1
AS007528	Bifidobacterium longum SG02	8
AS007528	Epigallocatechin gallate	10
AS007528	Lactobacillus plantarum SG36	6
AS007528	Limosilactobacillus reuteri SG01	15
AS007528	Saccharomyces boulardii SG30	8
AS008155	Bacillus coagulans SG03	2
AS008155	Bifidobacterium breve SG05	2
AS008155	Blueberry Freeze Dried Powder	36
AS008155	Epigallocatechin gallate	15
AS008155	Lactobacillus delbrueckii subsp. bulgaricus SG10	8
AS008155	Lactobacillus plantarum SG36	2
AS008155	Limosilactobacillus reuteri SG01	10
AS008155	Lactobacillus salivarius SG08	8
AS008155	Saccharomyces boulardii SG30	10
AS007489	Bacillus coagulans SG45	10
AS007489	Bifidobacterium longum SG02	6
AS007489	Blueberry Freeze Dried Powder	20
AS007489	Epigallocatechin gallate	15
AS007489	Hypoallergenic Infant Formula	26
AS007489	Lactobacillus plantarum SG36	2
AS007489	Limosilactobacillus reuteri SG01	8
AS007489	Saccharomyces boulardii SG30	6
AS007971	Bacillus coagulans SG03	3
AS007971	Bifidobacterium breve SG05	2
AS007971	Bifidobacterium longum SG02	8
AS007971	Epigallocatechin gallate	15
AS007971	Lactobacillus delbrueckii subsp. bulgaricus SG10	12
AS007971	Lactobacillus plantarum SG36	8
AS007971	Limosilactobacillus reuteri SG01	24
AS007971	Kelp Powder	21
AS007192	Bacillus coagulans SG03	2
AS007192	Bifidobacterium infantis SG25	8
AS007192	Blueberry Freeze Dried Powder	30
AS007192	Broccoli Sprouted Powder	28
AS007192	Epigallocatechin gallate	15
AS007192	Lactobacillus plantarum SG36	2
AS007192	Limosilactobacillus reuteri SG01	6
AS007192	Lactobacillus rhamnosus SG16	2
AS008329	Bacillus coagulans SG03	2
AS008329	Bifidobacterium breve SG05	1
AS008329	Bifidobacterium infantis SG34	4
AS008329	Bifidobacterium longum SG09	10
AS008329	Epigallocatechin gallate	15
AS008329	Prebiotic FOS Fiber Pharma Grade	9
AS008329	Lactobacillus plantarum SG36	2
AS008329	Limosilactobacillus reuteri SG01	7
AS007696	Bifidobacterium bifidum SG28	1
AS007696	Bifidobacterium breve SG05	1
AS007696	Bifidobacterium infantis SG25	13
AS007696	Bifidobacterium longum SG02	6
AS007696	Blueberry Powder	19
AS007696	Epigallocatechin gallate	15
AS007696	Lactobacillus plantarum SG36	4
AS007696	Limosilactobacillus reuteri SG01	14
AS007696	Organic Coconut Powder	20
AS007957	Bifidobacterium infantis SG25	8
AS007957	Bifidobacterium longum SG02	6
AS007957	Epigallocatechin gallate	15
AS007957	Lactobacillus acidophilus SG20	2
AS007957	Lactobacillus casei SG22	1
AS007957	Lactobacillus plantarum SG36	6
AS007957	Limosilactobacillus reuteri SG01	17
AS007957	Lactobacillus rhamnosus SG21	2
AS010915	Bifidobacterium animalis subsp. lactis SG26	2
AS010915	Blueberry Freeze Dried Powder	54
AS010915	Epigallocatechin gallate	15
AS010915	Lactobacillus plantarum SG36	4
AS010915	Limosilactobacillus reuteri SG01	12
AS010915	Lactobacillus rhamnosus SG21	2
AS010915	Lactobacillus acidophilus SG13	4
AS007897	Bifidobacterium infantis SG25	10
AS007897	Epigallocatechin gallate	10
AS007897	Lactobacillus fermentum SG12	2
AS007897	Lactobacillus plantarum SG36	2
AS007897	Limosilactobacillus reuteri SG01	10
AS007897	Lactobacillus acidophilus SG13	6
AS007897	Saccharomyces boulardii SG30	10
AS008085	Bacillus subtilis SG46	3
AS008085	Bifidobacterium longum SG02	7
AS008085	Chia Powder	5
AS008085	Epigallocatechin gallate	8
AS008085	Lactobacillus plantarum SG36	3
AS008085	Limosilactobacillus reuteri SG01	12
AS008085	Lactobacillus rhamnosus SG16	2
AS008085	Saccharomyces boulardii SG30	10
AS013663	Bifidobacterium breve SG05	2
AS013663	Blueberry Freeze Dried Powder	40
AS013663	Epigallocatechin gallate	15
AS013663	Lactobacillus plantarum SG36	2
AS013663	Lactobacillus plantarum SG06	2
AS013663	Limosilactobacillus reuteri SG01	10
AS013663	Lactobacillus salivarius SG08	12
AS007503	Bacillus coagulans SG03	2
AS007503	Bifidobacterium breve SG05	1
AS007503	Epigallocatechin gallate	10
AS007503	Flaxseed Ground Powder	10
AS007503	Lactobacillus plantarum SG36	2
AS007503	Limosilactobacillus reuteri SG01	11
AS007503	Kelp Powder	10
AS007503	Saccharomyces boulardii SG30	4
AS006968	Bacillus coagulans SG45	10
AS006968	Bifidobacterium longum SG09	10
AS006968	Epigallocatechin gallate	15
AS006968	Lactobacillus plantarum SG36	4
AS006968	Limosilactobacillus reuteri SG01	12
AS006968	Lactobacillus acidophilus SG13	8
AS006968	Triphala powder	34
AS008659	Bifidobacterium longum SG09	8
AS008659	Blueberry Freeze Dried Powder	30
AS008659	Broccoli Sprouted Powder	24
AS008659	Epigallocatechin gallate	15
AS008659	Lactobacillus delbrueckii subsp. bulgaricus SG10	4
AS008659	Lactobacillus plantarum SG36	3
AS008659	Limosilactobacillus reuteri SG01	7
AS008659	Lactobacillus rhamnosus SG16	2
AS007356	Bifidobacterium longum SG02	2
AS007356	Epigallocatechin gallate	15
AS007356	Lactobacillus plantarum SG36	2
AS007356	Limosilactobacillus reuteri SG01	5
AS007356	Lactobacillus rhamnosus SG16	1
AS007356	Organic Turmeric Powder	68
AS007193	Bifidobacterium infantis SG25	6
AS007193	Bifidobacterium longum SG09	6
AS007193	Blueberry Powder	20
AS007193	Epigallocatechin gallate	20
AS007193	Lactobacillus plantarum SG24	1
AS007193	Limosilactobacillus reuteri SG01	12
AS007193	Lactobacillus rhamnosus SG16	2
AS007193	Organic Acerola Juice Powder	26
AS007196	Bacillus coagulans SG03	3
AS007196	Banana Powder	57
AS007196	Bifidobacterium breve SG05	1
AS007196	Epigallocatechin gallate	15
AS007196	Lactobacillus gasseri SG11	3
AS007196	Lactobacillus plantarum SG36	4
AS007196	Limosilactobacillus reuteri SG01	10
AS007556	Bifidobacterium breve SG05	1
AS007556	Bifidobacterium infantis SG25	10
AS007556	Bifidobacterium longum SG02	8
AS007556	Blueberry Freeze Dried Powder	24
AS007556	Broccoli Sprouted Powder	20
AS007556	Epigallocatechin gallate	15
AS007556	Lactobacillus acidophilus SG20	2
AS007556	Lactobacillus plantarum SG36	2
AS007556	Limosilactobacillus reuteri SG01	11
AS007586	Bacillus coagulans SG03	2
AS007586	Bifidobacterium breve SG05	2
AS007586	Bifidobacterium longum SG02	10
AS007586	Blueberry Powder	37
AS007586	Epigallocatechin gallate	15
AS007586	Lactobacillus plantarum SG36	6
AS007586	Limosilactobacillus reuteri SG01	12
AS007586	Psyllium Husk Powder	5
AS007586	Streptococcus thermophilus SG07	4
AS007491	Bifidobacterium longum SG02	6
AS007491	Epigallocatechin gallate	10
AS007491	Lactobacillus plantarum SG36	3
AS007491	Limosilactobacillus reuteri SG01	10
AS007491	Lactococcus lactis SG14	2
AS007491	Psyllium Husk Powder	5
AS007491	Saccharomyces boulardii SG30	10
AS007491	Streptococcus thermophilus SG07	4
AS007197	Bacillus subtilis SG46	2
AS007197	Epigallocatechin gallate	10
AS007197	Lactobacillus fermentum SG12	6
AS007197	Lactobacillus gasseri SG11	4
AS007197	Limosilactobacillus reuteri SG01	10
AS007197	Saccharomyces boulardii SG30	10
AS007197	Triphala powder	8
AS010824	Bifidobacterium animalis subsp. lactis SG26	3
AS010824	Bifidobacterium infantis SG34	10
AS010824	Epigallocatechin gallate	15
AS010824	Lactobacillus plantarum SG36	3
AS010824	Limosilactobacillus reuteri SG01	10
AS010824	Lactobacillus rhamnosus SG21	2
AS010824	Triphala powder	50
AS007211	Bifidobacterium breve SG05	1
AS007211	Bifidobacterium longum SG09	6
AS007211	Flaxseed Ground Powder	30
AS007211	Lactobacillus plantarum SG24	1
AS007211	Limosilactobacillus reuteri SG01	6
AS007211	Lactobacillus salivarius SG08	6
AS007211	Vitamin C	43
AS010085	Bifidobacterium breve SG05	2
AS010085	Blueberry Freeze Dried Powder	35
AS010085	Broccoli Sprouted Powder	10
AS010085	Epigallocatechin gallate	15
AS010085	Lactobacillus plantarum SG06	4
AS010085	Limosilactobacillus reuteri SG01	12
AS010085	Methylsulfonymethane	5
AS010085	Streptococcus thermophilus SG07	10
AS007656	Bifidobacterium breve SG05	1
AS007656	Bifidobacterium infantis SG25	12
AS007656	Blueberry Powder	25
AS007656	Chia Powder	25
AS007656	Epigallocatechin gallate	15
AS007656	Lactobacillus plantarum SG36	3
AS007656	Limosilactobacillus reuteri SG01	10
AS007656	Lactobacillus rhamnosus SG16	2
AS007662	Bacillus coagulans SG03	2
AS007662	Bifidobacterium infantis SG25	8
AS007662	Bifidobacterium longum SG02	8
AS007662	Chia Powder	7
AS007662	Epigallocatechin gallate	10
AS007662	Lactobacillus plantarum SG36	2
AS007662	Limosilactobacillus reuteri SG01	7
AS007662	Saccharomyces boulardii SG30	6
AS007210	Bifidobacterium infantis SG25	12
AS007210	Chia Powder	51
AS007210	Epigallocatechin gallate	20
AS007210	Lactobacillus casei SG22	1
AS007210	Lactobacillus plantarum SG24	1
AS007210	Limosilactobacillus reuteri SG01	5
AS007210	Lactobacillus rhamnosus SG16	1
AS007210	Streptococcus thermophilus SG07	2
AS007355	Bacillus coagulans SG45	10
AS007355	Banana Powder	18
AS007355	Bifidobacterium infantis SG25	4
AS007355	Bifidobacterium longum SG02	4
AS007355	Epigallocatechin gallate	15
AS007355	Flaxseed Ground Powder	15
AS007355	Lactobacillus casei SG22	1
AS007355	Lactobacillus delbrueckii subsp. bulgaricus SG10	8
AS007355	Lactobacillus plantarum SG36	2
AS007355	Limosilactobacillus reuteri SG01	6
AS007355	Saccharomyces boulardii SG30	10
AS009462	Bifidobacterium breve SG05	1
AS009462	Bifidobacterium longum SG09	15
AS009462	Blueberry Freeze Dried Powder	27
AS009462	Broccoli Sprouted Powder	25
AS009462	Epigallocatechin gallate	15
AS009462	Lactobacillus plantarum SG06	2
AS009462	Limosilactobacillus reuteri SG01	8
AS008328	Bifidobacterium infantis SG34	8
AS008328	Bifidobacterium longum SG09	10
AS008328	Epigallocatechin gallate	15
AS008328	Lactobacillus helveticus SG47	10
AS008328	Lactobacillus plantarum SG36	3
AS008328	Limosilactobacillus reuteri SG01	14
AS008328	Organic Coconut Powder	25
AS008328	Saccharomyces boulardii SG30	8
AS007557	Bifidobacterium infantis SG25	14
AS007557	Blueberry Freeze Dried Powder	24
AS007557	Chia Powder	20
AS007557	Epigallocatechin gallate	15
AS007557	Lactobacillus plantarum SG36	2
AS007557	Limosilactobacillus reuteri SG01	10
AS007557	Lactobacillus rhamnosus SG16	1
AS007557	Lactobacillus rhamnosus SG21	1
AS007557	Saccharomyces boulardii SG30	6
AS009014	Bifidobacterium animalis subsp. lactis SG26	3
AS009014	Bifidobacterium longum SG09	10
AS009014	Flaxseed Ground Powder	18
AS009014	Lactobacillus acidophilus SG20	3
AS009014	Limosilactobacillus reuteri SG01	6
AS009014	Psyllium Husk Powder	10
AS007859	Bifidobacterium bifidum SG28	2
AS007859	Bifidobacterium longum SG02	2
AS007859	Blueberry Freeze Dried Powder	61
AS007859	Epigallocatechin gallate	15
AS007859	Lactobacillus delbrueckii subsp. bulgaricus SG10	6
AS007859	Lactobacillus plantarum SG36	1
AS007859	Limosilactobacillus reuteri SG01	4
AS007859	Streptococcus thermophilus SG07	2
AS007862	Bifidobacterium infantis SG25	8
AS007862	Epigallocatechin gallate	11
AS007862	Lactobacillus plantarum SG36	5
AS007862	Limosilactobacillus reuteri SG01	10
AS007862	Lactobacillus rhamnosus SG21	2
AS007862	Saccharomyces boulardii SG30	10
AS007862	Streptococcus thermophilus SG07	4
AS008596	Bifidobacterium animalis subsp. lactis SG26	1.5
AS008596	Bifidobacterium breve SG05	1
AS008596	Broccoli Sprouted Powder	17
AS008596	Epigallocatechin gallate	15
AS008596	Lactobacillus plantarum SG36	5
AS008596	Limosilactobacillus reuteri SG01	7
AS008596	Streptococcus thermophilus SG07	3.5
AS008583	Bacillus coagulans SG03	3
AS008583	Bifidobacterium animalis subsp. lactis SG26	3
AS008583	Blueberry Freeze Dried Powder	20
AS008583	Epigallocatechin gallate	15
AS008583	Lactobacillus paracasei SG17	7
AS008583	Lactobacillus plantarum SG36	6
AS008583	Limosilactobacillus reuteri SG01	12
AS008583	Lactobacillus acidophilus SG13	7
AS008583	Organic Acerola Juice Powder	20
AS007762	Bacillus coagulans SG03	3
AS007762	Bifidobacterium breve SG05	2
AS007762	Bifidobacterium infantis SG25	10
AS007762	Epigallocatechin gallate	9
AS007762	Lactobacillus gasseri SG11	3
AS007762	Lactobacillus plantarum SG36	3
AS007762	Limosilactobacillus reuteri SG01	10
AS007762	Organic Turmeric Powder	10
AS008029	Bifidobacterium breve SG05	2
AS008029	Epigallocatechin gallate	15
AS008029	Lactobacillus plantarum SG36	6
AS008029	Limosilactobacillus reuteri SG01	14
AS008029	Lactobacillus rhamnosus SG16	3
AS008029	Saccharomyces boulardii SG30	10
AS008029	Streptococcus thermophilus SG07	6
AS007732	Bacillus coagulans SG03	2
AS007732	Bifidobacterium breve SG05	0.5
AS007732	Bifidobacterium infantis SG25	10
AS007732	Broccoli Sprouted Powder	15
AS007732	Epigallocatechin gallate	10
AS007732	Lactobacillus casei SG22	1
AS007732	Lactobacillus plantarum SG36	3
AS007732	Limosilactobacillus reuteri SG01	8
AS007732	Lactobacillus rhamnosus SG16	0.5
AS008030	Bifidobacterium longum SG02	6
AS008030	Bifidobacterium longum SG09	20
AS008030	Broccoli Sprouted Powder	5
AS008030	Epigallocatechin gallate	14
AS008030	Epigallocatechin gallate	7
AS008030	Flaxseed Ground Powder	5
AS008030	Lactobacillus casei SG22	1
AS008030	Lactobacillus casei SG22	2
AS008030	Lactobacillus plantarum SG36	3
AS008030	Lactobacillus plantarum SG06	2
AS008030	Limosilactobacillus reuteri SG01	14
AS008030	Limosilactobacillus reuteri SG01	12
AS008030	Lactobacillus rhamnosus SG16	2
AS008030	Lactobacillus rhamnosus SG16	2
AS009464	Bacillus coagulans SG03	3
AS009464	Bifidobacterium breve SG05	2
AS009464	Bifidobacterium longum SG09	12
AS009464	Epigallocatechin gallate	10
AS009464	Prebiotic FOS Fiber Pharma Grade	5
AS009464	Lactobacillus plantarum SG36	6
AS009464	Limosilactobacillus reuteri SG01	12
AS008025	Bifidobacterium infantis SG25	4
AS008025	Bifidobacterium longum SG02	2
AS008025	Epigallocatechin gallate	6
AS008025	Flaxseed Ground Powder	10
AS008025	Lactobacillus casei SG22	1
AS008025	Lactobacillus paracasei SG17	8
AS008025	Lactobacillus plantarum SG36	5
AS008025	Limosilactobacillus reuteri SG01	14
AS008330	Bacillus coagulans SG45	10
AS008330	Bifidobacterium bifidum SG28	2
AS008330	Epigallocatechin gallate	15
AS008330	Lactobacillus delbrueckii subsp. bulgaricus SG10	10
AS008330	Lactobacillus plantarum SG36	2
AS008330	Limosilactobacillus reuteri SG01	16
AS008330	Lactobacillus rhamnosus SG16	3
AS008330	Lactobacillus rhamnosus SG21	2
AS008330	Organic Coconut Powder	33
AS008331	Bifidobacterium breve SG05	1
AS008331	Epigallocatechin gallate	15
AS008331	Lactobacillus acidophilus SG20	3
AS008331	Lactobacillus plantarum SG36	2
AS008331	Lactobacillus plantarum SG24	2
AS008331	Limosilactobacillus reuteri SG01	16
AS008331	Organic Coconut Powder	54
AS008660	Bacillus subtilis SG46	2
AS008660	Bifidobacterium animalis subsp. lactis SG26	2
AS008660	Bifidobacterium breve SG05	3
AS008660	Epigallocatechin gallate	15
AS008660	Prebiotic FOS Fiber Pharma Grade	9
AS008660	Lactobacillus delbrueckii subsp. bulgaricus SG10	10
AS008660	Lactobacillus plantarum SG36	3
AS008660	Limosilactobacillus reuteri SG01	6
AS011149	Bifidobacterium breve SG05	1
AS011149	Bifidobacterium longum SG09	8
AS011149	Broccoli Sprouted Powder	24
AS011149	Epigallocatechin gallate	15
AS011149	Lactobacillus paracasei SG17	6
AS011149	Lactobacillus plantarum SG06	3
AS011149	Limosilactobacillus reuteri SG01	6
AS011149	Organic Coconut Powder	30
AS008507	Bifidobacterium infantis SG34	7
AS008507	Epigallocatechin gallate	15
AS008507	Lactobacillus plantarum SG36	3
AS008507	Lactobacillus plantarum SG06	2
AS008507	Limosilactobacillus reuteri SG01	12
AS008507	Kelp Powder	11
AS008213	Bifidobacterium bifidum SG28	1
AS008213	Broccoli Sprouted Powder	8
AS008213	Epigallocatechin gallate	10
AS008213	Lactobacillus acidophilus SG20	1
AS008213	Lactobacillus plantarum SG36	2
AS008213	Limosilactobacillus reuteri SG01	8
AS008340	Bifidobacterium bifidum SG28	2
AS008340	Broccoli Sprouted Powder	11
AS008340	Epigallocatechin gallate	15
AS008340	Flaxseed Ground Powder	11
AS008340	Lactobacillus plantarum SG36	2
AS008340	Limosilactobacillus reuteri SG01	8
AS008340	Lactobacillus rhamnosus SG16	1
AS008132	Bifidobacterium longum SG09	10
AS008132	Epigallocatechin gallate	12
AS008132	Lactobacillus delbrueckii subsp. bulgaricus SG10	10
AS008132	Lactobacillus plantarum SG36	2
AS008132	Limosilactobacillus reuteri SG01	8
AS008132	Saccharomyces boulardii SG30	8
AS008373	Epigallocatechin gallate	15
AS008373	Flaxseed Ground Powder	20
AS008373	Lactobacillus plantarum SG36	3
AS008373	Limosilactobacillus reuteri SG01	12
AS008373	Lactobacillus rhamnosus SG16	2
AS008373	Lactobacillus rhamnosus SG21	1
AS008373	Organic Coconut Powder	40
AS008154	Bifidobacterium breve SG05	1
AS008154	Bifidobacterium longum SG09	8
AS008154	Chia Powder	13
AS008154	Epigallocatechin gallate	15
AS008154	Lactobacillus gasseri SG11	1
AS008154	Lactobacillus plantarum SG36	2
AS008154	Limosilactobacillus reuteri SG01	10
AS008240	Bifidobacterium bifidum SG28	3
AS008240	Bifidobacterium breve SG05	2
AS008240	Epigallocatechin gallate	15
AS008240	Lactobacillus delbrueckii subsp. bulgaricus SG10	10
AS008240	Lactobacillus plantarum SG36	4
AS008240	Limosilactobacillus reuteri SG01	10
AS008240	Triphala powder	6
AS008894	Bifidobacterium breve SG05	2
AS008894	Chia Powder	72
AS008894	Lactobacillus plantarum SG36	3
AS008894	Limosilactobacillus reuteri SG01	12
AS008894	Lactobacillus acidophilus SG13	4
AS009979	Bacillus coagulans SG03	3
AS009979	Bifidobacterium breve SG05	2
AS009979	Broccoli Sprouted Powder	10
AS009979	Epigallocatechin gallate	15
AS009979	Kluyveromyces marxianus fragilis SG37	6
AS009979	Lactobacillus plantarum SG36	4
AS009979	Limosilactobacillus reuteri SG01	10
AS008828	Bifidobacterium breve SG05	1
AS008828	Epigallocatechin gallate	15
AS008828	Flaxseed Ground Powder	14
AS008828	Lactobacillus delbrueckii subsp. bulgaricus SG10	10
AS008828	Lactobacillus plantarum SG36	2
AS008828	Limosilactobacillus reuteri SG01	8
AS008829	Bifidobacterium longum SG09	8
AS008829	Epigallocatechin gallate	15
AS008829	Prebiotic FOS Fiber Pharma Grade	11
AS008829	Lactobacillus plantarum SG36	3
AS008829	Limosilactobacillus reuteri SG01	13
AS008504	Banana Powder	40
AS008504	Bifidobacterium breve SG05	1
AS008504	Bifidobacterium longum SG09	12
AS008504	Epigallocatechin gallate	15
AS008504	Lactobacillus delbrueckii subsp. bulgaricus SG10	10
AS008504	Lactobacillus plantarum SG36	3
AS008504	Limosilactobacillus reuteri SG01	12
AS008506	Bifidobacterium breve SG05	2
AS008506	Bifidobacterium longum SG09	6
AS008506	Epigallocatechin gallate	15
AS008506	Lactobacillus delbrueckii subsp. bulgaricus SG10	10
AS008506	Lactobacillus plantarum SG36	1
AS008506	Limosilactobacillus reuteri SG01	4
AS008506	Organic Camu Camu Powder	6
AS008506	Premium Oat Fiber	6
AS008921	Bifidobacterium longum SG09	8
AS008921	Broccoli Sprouted Powder	7
AS008921	Epigallocatechin gallate	15
AS008921	Lactobacillus plantarum SG36	2
AS008921	Limosilactobacillus reuteri SG01	12
AS008921	Lactobacillus acidophilus SG13	6
AS010914	Bacillus coagulans SG03	2
AS010914	Bifidobacterium bifidum SG28	6
AS010914	Broccoli Sprouted Powder	20
AS010914	Epigallocatechin gallate	15
AS010914	Lactobacillus acidophilus SG20	2
AS010914	Lactobacillus plantarum SG24	2
AS010914	Limosilactobacillus reuteri SG01	8
AS010914	Lactobacillus salivarius SG08	10
AS010914	Triphala powder	28
AS009203	Banana Powder	8
AS009203	Bifidobacterium bifidum SG28	6
AS009203	Bifidobacterium breve SG05	2
AS009203	Bifidobacterium longum SG09	6
AS009203	Epigallocatechin gallate	7
AS009203	Lactobacillus plantarum SG36	6
AS009203	Limosilactobacillus reuteri SG01	13
AS009203	Lactobacillus rhamnosus SG21	2
AS009685	Bifidobacterium animalis subsp. lactis SG26	3
AS009685	Bifidobacterium breve SG05	3
AS009685	Bifidobacterium longum SG09	12
AS009685	Epigallocatechin gallate	6
AS009685	Lactobacillus plantarum SG36	6
AS009685	Limosilactobacillus reuteri SG01	20
AS009467	Bifidobacterium longum SG09	10
AS009467	Chia Powder	6
AS009467	Epigallocatechin gallate	12
AS009467	Levilactobacillus brevis SG18	2
AS009467	Lactobacillus plantarum SG36	5
AS009467	Limosilactobacillus reuteri SG01	14
AS009467	Lactobacillus rhamnosus SG16	1
AS009709	Bifidobacterium breve SG05	2
AS009709	Epigallocatechin gallate	15
AS009709	Lactobacillus plantarum SG36	4
AS009709	Limosilactobacillus reuteri SG01	14
AS009709	Lactobacillus rhamnosus SG16	3
AS009709	Organic Coconut Powder	40
AS009709	Saccharomyces boulardii SG30	15
AS009978	Epigallocatechin gallate	15
AS009978	Flaxseed Ground Powder	10
AS009978	Lactobacillus acidophilus SG20	5
AS009978	Lactobacillus plantarum SG06	2
AS009978	Limosilactobacillus reuteri SG01	12
AS009978	Streptococcus thermophilus SG07	6
AS009466	Bifidobacterium longum SG09	12
AS009466	Epigallocatechin gallate	15
AS009466	Lactobacillus plantarum SG36	2
AS009466	Limosilactobacillus reuteri SG01	13
AS009466	Lactobacillus rhamnosus SG16	2
AS009466	Streptococcus thermophilus SG07	6
AS010528	Bacillus coagulans SG03	3
AS010528	Bifidobacterium breve SG05	1
AS010528	Bifidobacterium longum SG09	10
AS010528	Broccoli Sprouted Powder	7
AS010528	Epigallocatechin gallate	10
AS010528	Lactobacillus acidophilus SG20	3
AS010528	Lactobacillus plantarum SG36	4
AS010528	Limosilactobacillus reuteri SG01	12
AS009980	Bifidobacterium breve SG05	1
AS009980	Bifidobacterium longum SG09	10
AS009980	Broccoli Sprouted Powder	7
AS009980	Epigallocatechin gallate	7
AS009980	Lactobacillus acidophilus SG19	2
AS009980	Lactobacillus plantarum SG36	3
AS009980	Limosilactobacillus reuteri SG01	10
AS009980	Saccharomyces boulardii SG30	10
AS009849	Bifidobacterium breve SG05	2
AS009849	Bifidobacterium longum SG09	12
AS009849	Limosilactobacillus reuteri SG01	12
AS009849	Lactobacillus acidophilus SG13	4
AS009849	Organic Coconut Powder	37
AS009849	Kelp Powder	20
AS009849	Streptococcus thermophilus SG07	6
AS009463	Bacillus subtilis SG46	2
AS009463	Bifidobacterium breve SG05	1
AS009463	Epigallocatechin gallate	15
AS009463	Lactobacillus acidophilus SG20	2
AS009463	Lactobacillus plantarum SG36	3
AS009463	Limosilactobacillus reuteri SG01	12
AS009463	Organic Acerola Juice Powder	58
AS009649	Bifidobacterium breve SG05	2
AS009649	Bifidobacterium infantis SG34	6
AS009649	Epigallocatechin gallate	15
AS009649	Lactobacillus plantarum SG36	3
AS009649	Limosilactobacillus reuteri SG01	10
AS009649	Lactococcus lactis SG14	1
AS009649	Organic Coconut Powder	56
AS010633	Bifidobacterium bifidum SG28	6
AS010633	Bifidobacterium breve SG05	2
AS010633	Lactobacillus plantarum SG36	4
AS010633	Limosilactobacillus reuteri SG01	10
AS010633	Lactobacillus rhamnosus SG21	1
AS010633	Organic Turmeric Powder	27
AS009546	Bifidobacterium breve SG05	1
AS009546	Bifidobacterium longum SG09	15
AS009546	Epigallocatechin gallate	15
AS009546	Prebiotic FOS Fiber Pharma Grade	20
AS009546	Lactobacillus plantarum SG36	4
AS009546	Limosilactobacillus reuteri SG01	12
AS009546	Lactobacillus rhamnosus SG16	2
AS009546	Organic Coconut Powder	24
AS010548	Bifidobacterium breve SG05	2
AS010548	Lactobacillus acidophilus SG20	2
AS010548	Lactobacillus plantarum SG24	1
AS010548	Limosilactobacillus reuteri SG01	12
AS010548	Streptococcus thermophilus SG07	2
AS010548	Triphala powder	31
AS010086	Bacillus coagulans SG03	3
AS010086	Bifidobacterium animalis subsp. lactis SG26	2
AS010086	Bifidobacterium breve SG05	2
AS010086	Bifidobacterium longum SG09	4
AS010086	Epigallocatechin gallate	12
AS010086	Prebiotic FOS Fiber Pharma Grade	10
AS010086	Lactobacillus plantarum SG36	3
AS010086	Limosilactobacillus reuteri SG01	14
AS011288	Bacillus coagulans SG03	3
AS011288	Banana Powder	17
AS011288	Bifidobacterium longum SG09	7
AS011288	Epigallocatechin gallate	15
AS011288	Lactobacillus plantarum SG36	1
AS011288	Limosilactobacillus reuteri SG01	6
AS011288	Lactobacillus rhamnosus SG16	1
AS010530	Bacillus coagulans SG03	3
AS010530	Bifidobacterium longum SG09	12
AS010530	Epigallocatechin gallate	15
AS010530	Lactobacillus plantarum SG24	2
AS010530	Limosilactobacillus reuteri SG01	10
AS010530	Lactobacillus acidophilus SG13	8
AS010530	Organic Coconut Powder	23
AS010530	Premium Oat Fiber	20
AS009832	Bifidobacterium longum SG09	8
AS009832	Lactobacillus fermentum SG12	2
AS009832	Lactobacillus plantarum SG36	2
AS009832	Limosilactobacillus reuteri SG01	14
AS009832	Lactobacillus rhamnosus SG16	1
AS009832	Organic Coconut Powder	23
AS010531	Bifidobacterium longum SG09	12
AS010531	Epigallocatechin gallate	16
AS010531	Lactobacillus plantarum SG06	2
AS010531	Limosilactobacillus reuteri SG01	12
AS010531	Streptococcus thermophilus SG07	8
AS011414	Bifidobacterium breve SG05	1.5
AS011414	Bifidobacterium longum SG09	8
AS011414	Epigallocatechin gallate	10
AS011414	Lactobacillus plantarum SG36	2
AS011414	Limosilactobacillus reuteri SG01	12
AS011414	Saccharomyces boulardii SG30	10
AS011414	Triphala powder	6.5
AS010524	Bifidobacterium animalis subsp. lactis SG26	1
AS010524	Bifidobacterium longum SG09	10
AS010524	Epigallocatechin gallate	15
AS010524	Lactobacillus plantarum SG36	2
AS010524	Limosilactobacillus reuteri SG01	8
AS010524	Streptococcus thermophilus SG07	4
AS010524	Vitamin C	10
AS010526	Bacillus coagulans SG03	3
AS010526	Bifidobacterium animalis subsp. lactis SG26	1
AS010526	Bifidobacterium longum SG09	8
AS010526	Broccoli Sprouted Powder	13
AS010526	Epigallocatechin gallate	12
AS010526	Lactobacillus plantarum SG36	3
AS010526	Limosilactobacillus reuteri SG01	10
AS010525	Bifidobacterium breve SG05	2
AS010525	Bifidobacterium longum SG09	12
AS010525	Epigallocatechin gallate	13
AS010525	Lactobacillus plantarum SG36	5
AS010525	Limosilactobacillus reuteri SG01	14
AS010525	Streptococcus thermophilus SG07	4
AS013665	Bifidobacterium infantis SG25	10
AS013665	Bifidobacterium longum SG09	9
AS013665	Epigallocatechin gallate	15
AS013665	Lactobacillus plantarum SG36	2
AS013665	Lactobacillus plantarum SG06	1
AS013665	Limosilactobacillus reuteri SG01	8
AS013665	Lactobacillus rhamnosus SG16	1
AS013665	Organic Coconut Powder	37
AS011551	Bifidobacterium longum SG09	9
AS011551	Broccoli Sprouted Powder	7
AS011551	Epigallocatechin gallate	15
AS011551	Lactobacillus plantarum SG36	3
AS011551	Limosilactobacillus reuteri SG01	10
AS011551	Lactobacillus rhamnosus SG16	1
AS012679	Bacillus subtilis SG46	3
AS012679	Epigallocatechin gallate	15
AS012679	Lactobacillus acidophilus SG20	6
AS012679	Lactobacillus plantarum SG36	4
AS012679	Limosilactobacillus reuteri SG01	14
AS012679	Organic Turmeric Powder	3
AS015548	Bifidobacterium breve SG05	2
AS015548	Bifidobacterium longum SG09	12
AS015548	Limosilactobacillus reuteri SG01	11
AS015548	Organic Coconut Powder	20
AS015276	Bifidobacterium breve SG05	1
AS015276	Bifidobacterium longum SG09	10
AS015276	Epigallocatechin gallate	15
AS015276	Lactobacillus plantarum SG06	5
AS015276	Limosilactobacillus reuteri SG01	14
AS015276	Lactobacillus rhamnosus SG21	2
AS015276	Organic Coconut Powder	36
AS015179	Bifidobacterium animalis subsp. lactis SG26	1
AS015179	Lactobacillus plantarum SG06	4
AS015179	Limosilactobacillus reuteri SG01	10
AS015179	Lactobacillus acidophilus SG13	8
AS015179	Organic Coconut Powder	60
AS015178	Bifidobacterium breve SG05	2
AS015178	Blueberry Freeze Dried Powder	34
AS015178	Epigallocatechin gallate	15
AS015178	Lactobacillus brevis SG39	3
AS015178	Lactobacillus plantarum SG06	5
AS015178	Limosilactobacillus reuteri SG01	12
AS015178	Saccharomyces boulardii SG30	12
AS015716	Bifidobacterium infantis SG25	6
AS015716	Bifidobacterium longum SG09	10
AS015716	Epigallocatechin gallate	15
AS015716	Lactobacillus plantarum SG36	1
AS015716	Limosilactobacillus reuteri SG01	10
AS015716	Organic Coconut Powder	41
AS014984	Bifidobacterium longum SG09	6
AS014984	Epigallocatechin gallate	15
AS014984	Flaxseed Ground Powder	13
AS014984	Lactobacillus plantarum SG06	2
AS014984	Limosilactobacillus reuteri SG01	8
AS014984	Lactobacillus rhamnosus SG21	1
AS015275	Blueberry Freeze Dried Powder	70
AS015275	Lactobacillus plantarum SG06	3
AS015275	Limosilactobacillus reuteri SG01	8
AS015275	Lactobacillus rhamnosus SG21	2
AS015550	Bifidobacterium bifidum SG28	10
AS015550	Bifidobacterium breve SG05	3
AS015550	Epigallocatechin gallate	15
AS015550	Lactobacillus plantarum SG36	5
AS015550	Limosilactobacillus reuteri SG01	15
AS015550	Organic Coconut Powder	35
AS014471	Bifidobacterium breve SG05	2
AS014471	Bifidobacterium infantis SG25	10
AS014471	Bifidobacterium longum SG09	6
AS014471	Epigallocatechin gallate	15
AS014471	Lactobacillus plantarum SG36	2
AS014471	Lactobacillus plantarum SG06	2
AS014471	Limosilactobacillus reuteri SG01	15
AS014471	Organic Coconut Powder	31
AS014889	Bacillus coagulans SG03	3
AS014889	Bifidobacterium breve SG05	1
AS014889	Bifidobacterium longum SG09	11
AS014889	Broccoli Sprouted Powder	18
AS014889	Lactobacillus plantarum SG06	4
AS014889	Limosilactobacillus reuteri SG01	6
AS014889	Lactobacillus rhamnosus SG21	2
AS014358	Bifidobacterium animalis subsp. lactis SG26	2
AS014358	Bifidobacterium breve SG05	1
AS014358	Lactobacillus plantarum SG06	3
AS014358	Limosilactobacillus reuteri SG01	8
AS014358	Lactobacillus rhamnosus SG21	1
AS014358	Organic Acerola Juice Powder	68
AS014222	Bifidobacterium breve SG05	1
AS014222	Bifidobacterium longum SG09	10
AS014222	Lactobacillus plantarum SG06	3
AS014222	Limosilactobacillus reuteri SG01	8
AS014222	Lactobacillus rhamnosus SG21	1
AS014222	Organic Coconut Powder	60
AS013822	Bifidobacterium animalis subsp. lactis SG26	2
AS013822	Hypoallergenic Infant Formula	68
AS013822	Lactobacillus plantarum SG36	2
AS013822	Limosilactobacillus reuteri SG01	6
AS013822	Lactobacillus rhamnosus SG21	1
AS013822	Lactobacillus acidophilus SG13	4
AS013592	Epigallocatechin gallate	15
AS013592	Lactobacillus plantarum SG36	2
AS013592	Lactobacillus plantarum SG06	1
AS013592	Limosilactobacillus reuteri SG01	12
AS013592	Lactobacillus salivarius SG08	12
AS013592	Lactococcus lactis SG14	3
AS013592	Organic Coconut Powder	38
AS013590	Bifidobacterium bifidum SG28	4
AS013590	Blueberry Freeze Dried Powder	57
AS013590	Epigallocatechin gallate	15
AS013590	Lactobacillus plantarum SG06	3
AS013590	Limosilactobacillus reuteri SG01	10
AS013590	Lactobacillus rhamnosus SG16	2
AS013590	Lactococcus lactis SG14	2
AS014536	Banana Powder	7
AS014536	Bifidobacterium longum SG09	8
AS014536	Epigallocatechin gallate	15
AS014536	Lactobacillus plantarum SG36	3
AS014536	Limosilactobacillus reuteri SG01	10
AS014536	Lactobacillus rhamnosus SG21	2
AS014740	Bifidobacterium animalis subsp. lactis SG26	3
AS014740	Bifidobacterium infantis SG25	10
AS014740	Bifidobacterium longum SG09	18
AS014740	Blueberry Freeze Dried Powder	37
AS014740	Lactobacillus plantarum SG06	3
AS014740	Limosilactobacillus reuteri SG01	12
AS013413	Bacillus coagulans SG03	3
AS013413	Bifidobacterium infantis SG25	15
AS013413	Bifidobacterium longum SG09	17
AS013413	Blueberry Freeze Dried Powder	22
AS013413	Epigallocatechin gallate	15
AS013413	Lactobacillus casei SG22	2
AS013413	Lactobacillus plantarum SG36	2
AS013413	Lactobacillus plantarum SG06	2
AS013413	Limosilactobacillus reuteri SG01	10
AS013413	Psyllium Husk Powder	5
AS014632	Bifidobacterium longum SG09	6
AS014632	Epigallocatechin gallate	15
AS014632	Lactobacillus plantarum SG06	1
AS014632	Limosilactobacillus reuteri SG01	8
AS014632	Lactobacillus rhamnosus SG16	1
AS014632	Organic Coconut Powder	14
AS012797	Bifidobacterium animalis subsp. lactis SG26	2
AS012797	Bifidobacterium infantis SG34	4
AS012797	Lactobacillus plantarum SG06	1
AS012797	Limosilactobacillus reuteri SG01	4
AS012797	Lactobacillus rhamnosus SG16	1
AS012797	Lactobacillus acidophilus SG13	2
AS012797	Organic Coconut Powder	71
AS012797	Saccharomyces boulardii SG30	8
AS015440	Bifidobacterium animalis subsp. lactis SG26	1
AS015440	Hypoallergenic Infant Formula	31
AS015440	Lactobacillus plantarum SG06	2
AS015440	Limosilactobacillus reuteri SG01	10
AS015440	Lactobacillus rhamnosus SG21	1
AS012601	Bacillus coagulans SG03	3
AS012601	Bifidobacterium bifidum SG28	6
AS012601	Epigallocatechin gallate	10
AS012601	Lactobacillus plantarum SG06	4
AS012601	Limosilactobacillus reuteri SG01	10
AS012601	Saccharomyces boulardii SG30	12
AS012527	Bacillus coagulans SG03	3
AS012527	Bifidobacterium longum SG09	10
AS012527	Epigallocatechin gallate	15
AS012527	Lactobacillus plantarum SG06	4
AS012527	Limosilactobacillus reuteri SG01	11
AS012527	Lactobacillus rhamnosus SG21	2
AS012527	Organic Coconut Powder	48
AS013591	Bacillus subtilis SG46	3
AS013591	Bifidobacterium breve SG05	2
AS013591	Epigallocatechin gallate	15
AS013591	Lactobacillus plantarum SG36	4
AS013591	Lactobacillus plantarum SG06	2
AS013591	Limosilactobacillus reuteri SG01	14
AS013591	Kelp Powder	5
AS012445	Bacillus coagulans SG03	3
AS012445	Bifidobacterium breve SG05	2
AS012445	Bifidobacterium longum SG09	15
AS012445	Epigallocatechin gallate	15
AS012445	Lactobacillus gasseri SG38	4
AS012445	Lactobacillus plantarum SG06	6
AS012445	Limosilactobacillus reuteri SG01	12
AS012445	Lactobacillus rhamnosus SG21	2
AS012445	Organic Coconut Powder	34
AS012798	Bacillus subtilis SG46	3
AS012798	Broccoli Sprouted Powder	13
AS012798	Lactobacillus acidophilus SG20	5
AS012798	Lactobacillus plantarum SG06	4
AS012798	Limosilactobacillus reuteri SG01	10
AS012798	Streptococcus thermophilus SG07	10
AS010286	Banana Powder	24
AS010286	Bifidobacterium breve SG05	3
AS010286	Epigallocatechin gallate	15
AS010286	Flaxseed Ground Powder	15
AS010286	Lactobacillus plantarum SG36	4
AS010286	Limosilactobacillus reuteri SG01	14
AS010286	Lactobacillus rhamnosus SG16	3
AS010286	Saccharomyces boulardii SG30	15
AS011080	Bifidobacterium animalis subsp. lactis SG26	3
AS011080	Bifidobacterium breve SG05	1
AS011080	Bifidobacterium longum SG09	10
AS011080	Epigallocatechin gallate	15
AS011080	Kluyveromyces marxianus fragilis SG37	6
AS011080	Lactobacillus plantarum SG36	5
AS011080	Limosilactobacillus reuteri SG01	12
AS011080	Organic Coconut Powder	41
AS009833	Banana Powder	12
AS009833	Bifidobacterium longum SG09	6
AS009833	Blueberry Freeze Dried Powder	40
AS009833	Epigallocatechin gallate	15
AS009833	Levilactobacillus brevis SG18	2
AS009833	Lactobacillus plantarum SG36	2
AS009833	Limosilactobacillus reuteri SG01	4
AS009833	Lactobacillus acidophilus SG13	2
AS009833	Saccharomyces boulardii SG30	10
AS010087	Bacillus coagulans SG03	3
AS010087	Bifidobacterium infantis SG34	8
AS010087	Bifidobacterium longum SG09	8
AS010087	Broccoli Sprouted Powder	21
AS010087	Limosilactobacillus reuteri SG01	8
AS010087	Lactobacillus rhamnosus SG16	2
AS010045	Bifidobacterium breve SG05	1
AS010045	Epigallocatechin gallate	15
AS010045	Lactobacillus plantarum SG36	6
AS010045	Limosilactobacillus reuteri SG01	14
AS010045	Lactobacillus rhamnosus SG21	2
AS010045	Organic Coconut Powder	47
AS010045	Streptococcus thermophilus SG07	8
AS010765	Banana Powder	9
AS010765	Bifidobacterium breve SG05	1
AS010765	Epigallocatechin gallate	15
AS010765	Lactobacillus plantarum SG36	3
AS010765	Limosilactobacillus reuteri SG01	10
AS010765	Organic Turmeric Powder	8
AS010765	Streptococcus thermophilus SG07	4
AS012947	Bacillus coagulans SG03	3
AS012947	Bifidobacterium animalis subsp. lactis SG26	2
AS012947	Bifidobacterium longum SG09	12
AS012947	Epigallocatechin gallate	10
AS012947	Lactobacillus plantarum SG06	4
AS012947	Limosilactobacillus reuteri SG01	14
AS010916	Bacillus coagulans SG03	3
AS010916	Bifidobacterium animalis subsp. lactis SG26	2
AS010916	Bifidobacterium breve SG05	2
AS010916	Broccoli Sprouted Powder	15
AS010916	Epigallocatechin gallate	15
AS010916	Lactobacillus plantarum SG36	3
AS010916	Limosilactobacillus reuteri SG01	10
AS010544	Bifidobacterium longum SG09	8
AS010544	Chia Powder	16
AS010544	Epigallocatechin gallate	15
AS010544	Lactobacillus plantarum SG36	2
AS010544	Limosilactobacillus reuteri SG01	8
AS010544	Lactobacillus rhamnosus SG21	1
AS010529	Bifidobacterium breve SG05	1
AS010529	Epigallocatechin gallate	15
AS010529	Hypoallergenic Infant Formula	65
AS010529	Lactobacillus plantarum SG36	2
AS010529	Limosilactobacillus reuteri SG01	6
AS010529	Lactobacillus acidophilus SG13	4
AS010663	Bifidobacterium breve SG05	2
AS010663	Bifidobacterium longum SG09	10
AS010663	Epigallocatechin gallate	15
AS010663	Lactobacillus plantarum SG36	3
AS010663	Limosilactobacillus reuteri SG01	12
AS010663	Lactobacillus rhamnosus SG16	2
AS010663	Organic Turmeric Powder	6
AS010947	Bifidobacterium animalis subsp. lactis SG26	1
AS010947	Bifidobacterium longum SG09	7
AS010947	Epigallocatechin gallate	15
AS010947	Hypoallergenic Infant Formula	63
AS010947	Lactobacillus plantarum SG06	2
AS010947	Limosilactobacillus reuteri SG01	4
AS010947	Lactobacillus rhamnosus SG16	1
AS011025	Bacillus coagulans SG03	2
AS011025	Banana Powder	15
AS011025	Bifidobacterium animalis subsp. lactis SG26	2
AS011025	Bifidobacterium bifidum SG28	6
AS011025	Broccoli Sprouted Powder	15
AS011025	Lactobacillus rhamnosus SG21	2
AS011025	Streptococcus thermophilus SG07	8
AS010815	Bifidobacterium breve SG05	1
AS010815	Bifidobacterium longum SG09	10
AS010815	Epigallocatechin gallate	15
AS010815	Lactobacillus plantarum SG36	2
AS010815	Limosilactobacillus reuteri SG01	10
AS010815	Saccharomyces boulardii SG30	10
AS010815	Triphala powder	2
AS011035	Bifidobacterium longum SG09	12
AS011035	Broccoli Sprouted Powder	7
AS011035	Epigallocatechin gallate	15
AS011035	Lactobacillus acidophilus SG19	3
AS011035	Lactobacillus plantarum SG36	3
AS011035	Limosilactobacillus reuteri SG01	10
AS011079	Bifidobacterium breve SG05	1
AS011079	Epigallocatechin gallate	15
AS011079	Lactobacillus plantarum SG06	2
AS011079	Limosilactobacillus reuteri SG01	14
AS011079	Lactobacillus salivarius SG08	8
AS011079	Lactobacillus acidophilus SG13	4
AS011079	Organic Coconut Powder	6
AS012953	Bifidobacterium longum SG09	14
AS012953	Epigallocatechin gallate	15
AS012953	Lactobacillus plantarum SG36	4
AS012953	Limosilactobacillus reuteri SG01	12
AS012953	Lactobacillus salivarius SG08	8
AS012953	Lactobacillus acidophilus SG13	4
AS012953	Organic Coconut Powder	36
AS011775	Banana Powder	34
AS011775	Bifidobacterium breve SG05	2
AS011775	Bifidobacterium longum SG09	12
AS011775	Epigallocatechin gallate	15
AS011775	Lactobacillus plantarum SG36	3
AS011775	Limosilactobacillus reuteri SG01	10
AS011775	Lactobacillus rhamnosus SG16	2
AS011775	Saccharomyces boulardii SG30	15
AS011199	Bifidobacterium breve SG05	1
AS011199	Epigallocatechin gallate	15
AS011199	Lactobacillus plantarum SG36	2
AS011199	Limosilactobacillus reuteri SG01	8
AS011199	Lactobacillus acidophilus SG13	4
AS011199	Lactococcus lactis SG14	2
AS011199	Organic Turmeric Powder	18
AS011874	Bifidobacterium animalis subsp. lactis SG26	2
AS011874	Bifidobacterium longum SG09	12
AS011874	Epigallocatechin gallate	9
AS011874	Lactobacillus plantarum SG36	6
AS011874	Limosilactobacillus reuteri SG01	12
AS011874	Lactobacillus acidophilus SG13	4
AS011287	Bacillus subtilis SG46	2
AS011287	Bifidobacterium animalis subsp. lactis SG26	3
AS011287	Epigallocatechin gallate	15
AS011287	Lactobacillus plantarum SG36	3
AS011287	Limosilactobacillus reuteri SG01	8
AS011287	Organic Coconut Powder	52
AS011287	Streptococcus thermophilus SG07	10
AS011147	Bifidobacterium animalis subsp. lactis SG26	2
AS011147	Bifidobacterium breve SG05	1
AS011147	Bifidobacterium longum SG09	10
AS011147	Epigallocatechin gallate	15
AS011147	Lactobacillus plantarum SG36	4
AS011147	Lactobacillus plantarum SG06	3
AS011147	Limosilactobacillus reuteri SG01	11
AS011147	Kelp Powder	4
AS011285	Bifidobacterium breve SG05	1
AS011285	Bifidobacterium longum SG09	10
AS011285	Epigallocatechin gallate	15
AS011285	Lactobacillus plantarum SG36	2
AS011285	Limosilactobacillus reuteri SG01	6
AS011285	Lactococcus lactis SG14	2
AS011285	Organic Coconut Powder	57
AS011457	Bifidobacterium longum SG09	10
AS011457	Epigallocatechin gallate	15
AS011457	Lactobacillus plantarum SG24	2
AS011457	Limosilactobacillus reuteri SG01	10
AS011457	Lactobacillus salivarius SG08	4
AS011457	Lactobacillus acidophilus SG13	2
AS011457	Organic Coconut Powder	50
AS012949	Bifidobacterium breve SG05	1
AS012949	Bifidobacterium infantis SG34	10
AS012949	Bifidobacterium longum SG09	12
AS012949	Epigallocatechin gallate	15
AS012949	Lactobacillus plantarum SG36	2
AS012949	Limosilactobacillus reuteri SG01	10
AS012949	Organic Coconut Powder	43
AS013285	Bifidobacterium longum SG09	8
AS013285	Epigallocatechin gallate	15
AS013285	Lactobacillus casei SG22	2
AS013285	Lactobacillus plantarum SG36	2
AS013285	Limosilactobacillus reuteri SG01	8
AS013285	Organic Coconut Powder	58
AS011606	Bacillus coagulans SG03	2
AS011606	Bifidobacterium animalis subsp. lactis SG26	1
AS011606	Bifidobacterium breve SG05	2.5
AS011606	Broccoli Sprouted Powder	8.5
AS011606	Epigallocatechin gallate	15
AS011606	Lactobacillus plantarum SG36	2
AS011606	Limosilactobacillus reuteri SG01	14
AS011956	Bifidobacterium animalis subsp. lactis SG26	3
AS011956	Bifidobacterium breve SG05	2
AS011956	Epigallocatechin gallate	15
AS011956	Lactobacillus plantarum SG36	6
AS011956	Limosilactobacillus reuteri SG01	12
AS011956	Organic Coconut Powder	55
AS011286	Bifidobacterium animalis subsp. lactis SG26	2
AS011286	Bifidobacterium breve SG05	2
AS011286	Blueberry Freeze Dried Powder	68
AS011286	Epigallocatechin gallate	15
AS011286	Lactobacillus plantarum SG36	2
AS011286	Limosilactobacillus reuteri SG01	4
AS010142	Bacillus subtilis SG46	2
AS010142	Bifidobacterium animalis subsp. lactis SG26	2
AS010142	Epigallocatechin gallate	15
AS010142	Lactobacillus plantarum SG06	6
AS010142	Limosilactobacillus reuteri SG01	8
AS010142	Organic Coconut Powder	54
AS010142	Streptococcus thermophilus SG07	6
AS009983	Bifidobacterium breve SG05	2
AS009983	Epigallocatechin gallate	10
AS009983	Lactobacillus delbrueckii subsp. bulgaricus SG10	10
AS009983	Lactobacillus plantarum SG36	4
AS009983	Limosilactobacillus reuteri SG01	12
AS009983	Organic Turmeric Powder	5
AS009983	Streptococcus thermophilus SG23	2
AS009684	Bacillus coagulans SG03	3
AS009684	Bifidobacterium longum SG09	12
AS009684	Broccoli Sprouted Powder	10
AS009684	Epigallocatechin gallate	15
AS009684	Lactobacillus plantarum SG36	2
AS009684	Limosilactobacillus reuteri SG01	8
AS009740	Bacillus coagulans SG03	4
AS009740	Bifidobacterium longum SG09	8
AS009740	Epigallocatechin gallate	12
AS009740	Pu-er Tea Extract	10
AS009740	Lactobacillus plantarum SG36	3
AS009740	Limosilactobacillus reuteri SG01	13
AS013599	Bifidobacterium animalis subsp. lactis SG26	1
AS013599	Bifidobacterium bifidum SG28	2
AS013599	Bifidobacterium breve SG05	1
AS013599	Blueberry Freeze Dried Powder	67
AS013599	Epigallocatechin gallate	15
AS013599	Lactobacillus plantarum SG36	2
AS013599	Limosilactobacillus reuteri SG01	4
AS013599	Lactobacillus rhamnosus SG21	1
AS009683	Bifidobacterium longum SG09	10
AS009683	Broccoli Sprouted Powder	7
AS009683	Epigallocatechin gallate	12
AS009683	Lactobacillus delbrueckii subsp. bulgaricus SG10	8
AS009683	Lactobacillus plantarum SG36	2
AS009683	Limosilactobacillus reuteri SG01	10
AS009683	Lactobacillus rhamnosus SG16	1
AS011284	Bifidobacterium breve SG05	3
AS011284	Bifidobacterium longum SG09	12
AS011284	Epigallocatechin gallate	15
AS011284	Lactobacillus plantarum SG36	4
AS011284	Limosilactobacillus reuteri SG01	10
AS011284	Lactobacillus rhamnosus SG21	3
AS011284	Organic Coconut Powder	36
AS011284	Streptococcus thermophilus SG07	10
AS011454	Banana Powder	20
AS011454	Bifidobacterium breve SG05	1
AS011454	Bifidobacterium longum SG09	8
AS011454	Epigallocatechin gallate	15
AS011454	Lactobacillus plantarum SG36	3
AS011454	Limosilactobacillus reuteri SG01	10
AS011454	Lactobacillus rhamnosus SG16	1
AS011454	Organic Coconut Powder	27
AS011454	Saccharomyces boulardii SG30	8
